# Supplementary material for: Self-Powered Gradient Hydrogel Sensor with the Temperature-Triggered Reversible Adhension
Source: Polymers (Basel). 2022 Dec 5;14(23):5312. doi: 10.3390/polym14235312 (PMC9737204; doi:10.3390/polym14235312)
Supplement: Supplementary file 1 [file polymers-14-05312-s001.zip]

Archive with 1 entries (1 files):
- polymers-2049936-supplementary.pdf
